# Supplementary material for: Enhancing genome-scale metabolic models with kinetic data: resolving growth and citramalate production trade-offs in Escherichia coli
Source: Bioinform Adv. 2025 Jul 12;5(1):vbaf166. doi: 10.1093/bioadv/vbaf166 (PMC12341681; doi:10.1093/bioadv/vbaf166)
Supplement: vbaf166_Supplementary_Data [file vbaf166_supplementary_data.zip]

Archive with 2 entries (2 files):
- Mapping_Kinetic_Stoc.xlsx
- BioAd_supplementary.pdf
